# Supplementary material for: Biases in Ecoacoustics Analysis: A Protocol to Equalize Audio Recorders
Source: Sensors (Basel). 2024 Jul 17;24(14):4642. doi: 10.3390/s24144642 (PMC11280489; doi:10.3390/s24144642)
Supplement: Supplementary file 1 [file sensors-24-04642-s001.zip]

Archive with 2 entries (2 files):
- FINAL/equalization procedure script.pdf
- FINAL/equalization_procedure_script.m
