# Supplementary material for: Biases in Ecoacoustics Analysis: A Protocol to Equalize Audio Recorders
Source: Sensors (Basel). 2024 Jul 17;24(14):4642. doi: 10.3390/s24144642 (PMC11280489; doi:10.3390/s24144642)
Supplement: Supplementary file 1 [file sensors-24-04642-s001.zip › FINAL/equalization_procedure_script.m]

% Here it is reported the script to carry out the equalization procedure.
% The script is composed of two steps:
% 1.	Calculation of the equalization curve using white noise recordings
% 2.	Application of the equalization curve on in field recordings
% For the development of this script the MATLAB software version R2023a was used.


% STEP 1. Calculation of the equalization curve filter parameters (A and B) using white noise recordings

    % A. import the white noise recordings
            
             % set the directory 
             cd 'C:\Users\zzz\Documents\White noise recordings' 

             % import white noise recorded with the reference device (SLM)
             [reference,Fs] = audioread('reference_whitenoise.wav'); % "reference" is the name of the audio, "Fs" memorize the sampling frequency

             % import white noise recorded with the soundscape device
             [soundscape,Fs] = audioread('soundscape_whitenoise.wav'); % "soundscape" is the name of the audio

             % calculate some parameters
             length_soundscape=length(soundscape);
             dt=1/Fs;
             t_soundscape = 0:dt:(length_soundscape-1)*dt; %creates a vector that increments by "dt"
             t_reference = 0:dt:(length(reference)-1)*dt;
             fftLength=1024; % fft used to calculate Power Spectral Density (in our paper we used 512, 1024, 16384)
             filterorder=1024; % filter order used to calculate the equalisation curve (in our paper we used 512, 1024, 16384)


     % B. calculate the power spectral density (PSD) to use for the curve calculation
                          
          % the formula is: [Pxx,f] = pwelch(x,window,noverlap,nfft,fs)
              % Uses the sampling frequency fs specified in hertz (Hz) to compute the PSD vector (Pxx) and the corresponding vector of frequencies (f).
              % "x" indicates the audio (in this case the left channel)
              % "window" divides "x" into segments according to "window";
              % "ones(fftLength,1)" indicates that the audio is divided in "fftLength" segments of value 1
              % noverlap=[] indica che si usa l'overlap di default (=50%) per calcolare i segmenti di "x"
              % "nfft" indicates the fft value to be used
              % "Fs" indicates the sample rate value
 
             [PSDreference,Freq]=pwelch(reference,ones(fftLength,1),[],fftLength,Fs);  
 
             [PSDsoundscape,Freq]=pwelch(soundscape,ones(fftLength,1),[],fftLength,Fs);
 

     % C. calculate the equalization curve (eq_curve=reference/soundscape)
             % it will be used into the fir2 function as the 'magnitude' to calculate the filter curve parameters
                         
             eq_curve=sqrt(PSDreference./PSDsoundscape); 
 
      
     % D. Calculate the filter curve parameters

       % the application of the curve to the in-field wav recording
       % is done using the 'filter' function (which uses a rational
       % transfer function defined by the coefficients B (numerator) and A (denominator)), thus:
       % calculation of coefficients B and A
       
            % B:
            wn=Freq/max(Freq); % normalising the frequencies of the curve with respect to the maximum value
            B=fir2(filterorder,wn,eq_curve); % B is the filter coefficient created with the command 'fir2' which uses an order value (filterorder), on the frequencies defined by 'wn' with magnitude 'eq_curve'.
    
            % A:
            A=1; % being A the denominator of the transfer function, setting it equal to 1 does not distort the data
 

     % E. save the parameters (B and A) in a .mat file for later use on field recordings
        cd 'C:\Users\zzz\Documents\Eq filters'
        save Filter_deviceZZZ_1kfft_24hz15khz.mat B A


        
% STEP 2. Application of the equalization curve on in field recordings        


     % A. Supposing you have multiple in-field .WAV recordings, set the directory from 
          % where the for cycle will load one file at a time and equalize it
          % NB. it works even if the folder contains only one audio file

        cd 'C:\Users\zzz\Documents\Recordings in field'

        % define file type (.wav)
        files = dir('*.wav');   
        
        % get the number of wav files contained in the directory
        nfiles = length(files); 

        % "double" item where the filenames that are non readable (and thus where not equalized) are stored
        nonreadablefiles=[];         


     % B. Loading the filter curve .mat (B and A parameters)
        load('C:\Users\zzz\Documents\Eq filters\Filter_deviceZZZ_1kfft_24hz15khz.mat')

        filterorder=1024; %set the filterorder used to calculate B (1024, 16384 or 32768 points)


     % C. Run the for cycle 
            % in this cycle, the DC offset correction is performed (C.1), the
            % equalization is carried out (C.2) and the time delay introduced by
            % the fir function is corrected (C.3). Moreover, a suffix to
            % the filenames is added to distinguish them from the original
            % recordings (C.4), save the new audio file (C.5) and a csv list is printed with the non readable
            % original files that couldn't be imported by "audioread" (C.6)

        for i = 1:nfiles 
           try % "try" is necessary for the C.5 step; when a file cannot be read "try" skips the code
               % to the "catch" part and print the csv with the corruped filename inside

            thisfile = files(i).name;           % read the i-th audio file in the directory
            [wav_in,Fs] = audioread(thisfile);  % "wav_in" is the name of the audio, "Fs" memorize the sampling frequency
        
            
            % C.1. DC offset correction (using the mean estimation method)
            wav_in_dc = wav_in - mean(wav_in);   % mean(wav_in) calculate the DC offset entity which is then subtracted to the wav file; "wav_in_dc" is the audio without the DC-offset

        
            % C.2. Equalizing the audio file
            wav_in_dc_EQ=filter(B,A,wav_in_dc);  % application of the equalization curve filters using the "filter" function; "wav_in_dc_EQ" is the audio equalized and without the DC-offset
        
           
            % C.3. Correction of the time delay introduced by the "filter" function
                    % Filtering a signal introduces a time delay (i.e., the output signal is shifted in time); this delay is calculated using the "grpdelay" function and then corrected
              
            % calculation of the time delay
            x=length(wav_in);
            t_or = (0:length(wav_in)-1)/Fs;
            [gd,w] = grpdelay(B,A,filterorder);      % returns the n-point group delay response vector gd and the corresponding angular frequency vector w for the digital filter with transfer function coefficients stored in b and a.
            delay = mean(grpdelay(B,A,filterorder)); % get the mean delay value
            delay=round(delay);                      % to get corrected, the "delay" must be an integer (thus is rounded)

            % performing the time delay correction
            t_or_corr = t_or(1:end-delay);
            sn = wav_in(1:end-delay);
            wav_in_dc_EQ_corr = wav_in_dc_EQ; 
            wav_in_dc_EQ_corr(1:delay) = [];

        
            % C.4. Adding the suffix "_EQ" to the filename
            filenameOR2=char(thisfile);                     % get the filename
            filenameS = strsplit(filenameOR2,'.');          % remove the .wav
            filenameS=filenameS(1);                         % get only the name (without ".wav")
            newfilename = fullfile([filenameS, 'EQ.wav']);  % suffix "EQ"
            filenameEQ = strjoin(newfilename,'_');          % merge the suffix to the filename and put a "_" in between

            % add the folder path to the filename to be saved
            filenameFinal=fullfile(['C:\Users\zzz\Documents\Recording in field EQ\',filenameEQ]);
        

            % C.5. Save the corrected wav file (DC-offset corrected, equalizaed and without delay)
            audiowrite(filenameFinal,wav_in_dc_EQ_corr,Fs); %set the new filename, what audio to be saved


            % C.6. Print a csv list with the non readable original files that couldn't be read by "audioread"
                    % the csv is overwritten everytime a new non readable file is found
           catch exception

                % print this message with the name of the non readable file
                fprintf('Error in reading %s: %s\n', files(i).name, exception.message); 

                % add the filename to the list
                nonreadablefiles=vertcat(nonreadablefiles,files(i).name); 

                % print the csv file
                writematrix(nonreadablefiles, 'C:\Users\zzz\Documents\Recording in field EQ\nonreadablefiles.csv', 'Delimiter', ',', 'QuoteStrings', false);
                
                continue;  % Move on to the next file in the directory without interrupting the cycle

           end

            disp(i);

        end
